# Supplementary material for: The estimation and use of predictions for the assessment of model performance using large samples with multiply imputed data
Source: Biom J. 2015 Jan 29;57(4):614–32. doi: 10.1002/bimj.201400004 (PMC4515100; doi:10.1002/bimj.201400004)
Supplement: Supplementary file 1 [file bimj0057-0614-sd1.zip]

Archive with 5 entries (5 files):
- uk500.dta
- README file.docx
- Logistic Simulation.do
- Linear Simulation.do
- Calibration slopes.do
