# Supplementary material for: The estimation and use of predictions for the assessment of model performance using large samples with multiply imputed data
Source: Biom J. 2015 Jan 29;57(4):614–32. doi: 10.1002/bimj.201400004 (PMC4515100; doi:10.1002/bimj.201400004)
Supplement: Supplementary file 1 [file bimj0057-0614-sd1.zip › Logistic Simulation.do]

clear all 

*READ IN THE DATA: check the path
*ensure this directory path is the one with the data in. Can change if required. 
cd "C:\"
use "uk500.dta"

*first singly impute the UK500 data
*transform skewed variables
gen cprs96l = ln(cprs96+1)
gen cprs94l = ln(cprs94+1)
gen das94l=ln(das94+1)

set seed 711
mi set flong
mi register imputed cprs96l  das94l
mi register regular  cprs94 age chron1l centreid status rand sex afcarib
mi impute chained (pmm) cprs96l  das94l = cprs94l age chron1l centreid status rand sex afcarib,  add(1)
mi extract 1, clear

*generate binary outcome, with approx 25% or 8% prevalence
_pctile cprs96l, p(75, 92)
*generate binary outcome, with approx 8% prevalence
gen cprsbin8 = cprs96l>=r(r2)
*generate binary outcome, with approx 25% prevalence
gen cprsbin25 = cprs96l>=r(r1)

save "uk500use2.dta", replace


postfile post1 sim msetrue msecc roctrue roccc ///
MSE1k MSE2k MSE3k MSE4k  ///
MSE5k MSE6k MSE7k MSE8k MSE9k ///
MSEPP1k MSEPP2k MSEPP3k /// 
MSE1bar MSE2bar MSE3bar MSE4bar ///
MSE5bar MSE6bar MSE7bar MSE8bar MSE9bar ///
MSEPP1bar MSEPP2bar MSEPP3bar ///
R1k R2k R3k R4k R5k R6k R7k R8k R9k ///
RPP1k RPP2k RPP3k ///
R1bar R2bar  R3bar R4bar  R5bar R6bar R7bar R8bar R9bar ///
RPP1bar RPP2bar RPP3bar  using "Resultslogistic.dta", replace every(1)

*set to run 200 simulations. 
forvalues sim=1(1)200{
di `sim'

use "U:\uk500use2.dta", clear
gen x1 = cprs94l
gen x2 = chron1l
gen x3 = das94l
gen x4 = age
gen x5 = sex
gen x6 = status
gen x7 = centreid
*select outcome
gen outcome = cprsbin25

*********************************************************
*Simulate outcome data from the model
logistic outcome x1 x2 x3 x4 x5 x6 i.x7
predict PTa, pr
*simulate data y from the true model
gen y = uniform()<PTa

*********************************************************
*fit "true model"
xi: logistic y x1 x2 x3 x4 x5 x6 i.x7
predict truepr
gen sres = (truepr-y)^2
sum sres
local msetrue = r(mean)
lroc, nograph
local roctrue = r(area)
drop sres


*********************************************************
*Missing data pattern (see below for alternative)
*produces 60% monotone MAR 
*replace centile(80) with centile(90) to produce results for 30% missing. 
forvalues k = 1(1)7{
gen var`k' = x`k'
}
gen occgpmiss =ocfabth==.
xi: logit occgpmiss y  var4 var5 var6 var7
predict pr1, pr
centile pr1, centile(80)
replace var1 = . if pr1>=r(c_1)
replace var2  = . if var1==.
replace var3 = . if var1==.
drop pr1
xi: logit occgpmiss y  var3   var4 var5 var6 var7  if var3!=.
predict pr1, pr 
replace pr1 = 0 if var3==.
centile pr1, centile(80)
replace var2 = . if  pr1>=r(c_1) & var3!=.
replace var1 = . if  var2==.
drop pr1
xi: logit occgpmiss y  var2 var3   var4 var5 var6 var7 if var1!=.
predict pr1, pr
replace pr1 = 0 if var1==.
centile pr1  , centile(80)
replace var1 = . if  pr1>=r(c_1) & var2!=.

************alternative missing data patterns************
*the following code can replace the above to produce 30% monotone MCAR
/*
gen ran = uniform()
replace var1 = . if ran<=0.3
replace var2 = . if ran<=0.2
replace var3 = . if ran<=0.1
*/

*the following code can replace the above to produce 30% independent MCAR
/*
gen ran1 = uniform()
replace var1 = . if ran1<=0.3
gen ran2 = uniform()
replace var2 = . if ran2<=0.1
gen ran3 = uniform()
replace var3 = . if ran3<=0.1
*/

*********************************************************
gen var1miss = var1==.
gen var2miss = var2==.
gen var3miss = var3==.


*MIGHT NEED TO ADD FOLLOWING HERE TO AVOID SIMULATIONS VARRYING BECAUSE OF PERFECT PREDICTION

sum y if var1!=. & var2!=. & var3!=.
local carryon = r(mean)
local msecc = -99
local roccc = -99
if `carryon'>0 {


*********************************************************
*Perform complete-case analysis
xi: logit y var1 var2 var3 var4 var5 var6 i.var7
predict truecc
gen sres = (truecc-y)^2
sum sres
local msecc = r(mean)
lroc, nograph
local roccc = r(area)

*********************************************************

*Perform multiple imputation
mi set flong
mi register imputed var1 var2 var3 
mi register regular y var4 var5 var6 var7 var1miss var2miss var3miss
gen miss = _mi_miss
mi impute chained (pmm) var1 var2 var3 = y  var4 var5 var6 i.var7 ,  add(5)
 
*********************************************************
*Fit full prediction model
mi estimate, saving(linmiest1a, replace) post: ///
logistic y var1 var2 var3 var4 var5 var6 i.var7
*Use betabar (_m>0 imputation-specific covariates P4)
predict P4LPbetabar, xb
gen P4Prbetabar = invlogit(P4LPbetabar)
*Use Imputation specific betak (_m>0 imputation-specific prediction P4)
mi predict P4LPbetak using linmiest1a, storecomplete
gen P4Prbetak = invlogit(P4LPbetak)

*NOTATION THROUGHOUT
*k refers to imputation-specific betak
*bar refers to pooled beta_bar
*LP refers to linear predictor
*Pr refers to predicted probability


*********************************************************

*Perform the second MI procedure, using M=5
mi impute chained (pmm) var1 var2 var3 = var4 var5 var6 i.var7 , replace 
*Using betabar ( _m>0 imputation-specific prediction P7)
predict P7LPbetabar, xb
gen P7Prbetabar = invlogit(P7LPbetabar)
*Using betak (__m=0 pool prediction P8, _m>0 imputation-specific prediction P7)
forvalues k=1(1)5{
estimates use linmiest1a, number(`k')
predict P7LPbetak`k' , xb 
gen P7Prbetak`k' = invlogit(P7LPbetak`k')
}
*Pooling the betak predictions
egen P7LPbetak = rowmean(P7LPbetak1 P7LPbetak2 P7LPbetak3 P7LPbetak4 P7LPbetak5) 
egen P7Prbetak = rowmean(P7Prbetak1 P7Prbetak2 P7Prbetak3 P7Prbetak4 P7Prbetak5) 


*********************************************************
*Fit 7 Partial Partial Prediction models
*1
mi estimate, saving(linmiest1a, replace) post: ///
logit y var2 var3 var4 var5 var6 i.var7 
*obtain predictions using pooled beta_bar
predict PLPbetabar1, xb
*obtain predictions using imputation-specific beta
mi predict PLPbetak1 using linmiest1a, storecomplete

*2
mi estimate, saving(linmiest1a, replace) post: ///
logit y var1 var3 var4 var5 var6 i.var7 
predict PLPbetabar2, xb
mi predict PLPbetak2 using linmiest1a, storecomplete

*3
mi estimate, saving(linmiest1a, replace) post: ///
logit y var1 var2 var4 var5 var6 i.var7 
predict PLPbetabar3, xb
mi predict PLPbetak3 using linmiest1a, storecomplete

*4
mi estimate, saving(linmiest1a, replace) post: ///
logit y var3 var4 var5 var6 i.var7 
predict PLPbetabar4, xb
mi predict PLPbetak4 using linmiest1a, storecomplete

*5
mi estimate, saving(linmiest1a, replace) post: ///
logit y var2 var4 var5 var6 i.var7 
predict PLPbetabar5, xb
mi predict PLPbetak5 using linmiest1a, storecomplete

*6
mi estimate, saving(linmiest1a, replace) post: ///
logit y var1 var4 var5 var6 i.var7 
predict PLPbetabar6, xb
mi predict PLPbetak6 using linmiest1a, storecomplete

*7
mi estimate, saving(linmiest1a, replace) post: ///
logit y var4 var5 var6 i.var7 
predict PLPbetabar7, xb
mi predict PLPbetak7 using linmiest1a, storecomplete

forvalues i=1(1)7{
gen PPrbetabar`i' = invlogit(PLPbetabar`i')
gen PPrbetak`i' = invlogit(PLPbetak`i')
}

*********************************************************
*Combine the partial models predictions 
*Using betabar ( _m>0 imputation-specific prediction P1)
gen PP1LPbetabar = P4LPbetabar
replace PP1LPbetabar = PLPbetabar1 if var1miss==1 & var2miss==0 & var3miss==0
replace PP1LPbetabar = PLPbetabar2 if var1miss==0 & var2miss==1 & var3miss==0
replace PP1LPbetabar = PLPbetabar3 if var1miss==0 & var2miss==0 & var3miss==1
replace PP1LPbetabar = PLPbetabar4 if var1miss==1 & var2miss==1 & var3miss==0
replace PP1LPbetabar = PLPbetabar5 if var1miss==1 & var2miss==0 & var3miss==1
replace PP1LPbetabar = PLPbetabar6 if var1miss==0 & var2miss==1 & var3miss==1
replace PP1LPbetabar = PLPbetabar7 if var1miss==1 & var2miss==1 & var3miss==1
*Using betak (_m>0 imputation-specific prediction P1)
gen PP1LPbetak = P4LPbetak
replace PP1LPbetak = PLPbetak1 if var1miss==1 & var2miss==0 & var3miss==0
replace PP1LPbetak = PLPbetak2 if var1miss==0 & var2miss==1 & var3miss==0
replace PP1LPbetak = PLPbetak3 if var1miss==0 & var2miss==0 & var3miss==1
replace PP1LPbetak = PLPbetak4 if var1miss==1 & var2miss==1 & var3miss==0
replace PP1LPbetak = PLPbetak5 if var1miss==1 & var2miss==0 & var3miss==1
replace PP1LPbetak = PLPbetak6 if var1miss==0 & var2miss==1 & var3miss==1
replace PP1LPbetak = PLPbetak7 if var1miss==1 & var2miss==1 & var3miss==1

gen PP1Prbetabar = invlogit(PP1LPbetabar)
gen PP1Prbetak = invlogit(PP1LPbetak)


*********************************************************
*Pool the imputation-specific linear predictions
sort _mi_id
*obtain pooled partial predictions amongst all=P3
by _mi_id: egen PP3LPbetabar = mean(PP1LPbetabar) if _mi_m>0 & _mi_m<=5
by _mi_id: egen PP3LPbetak = mean(PP1LPbetak) if _mi_m>0 & _mi_m<=5
*obtain pooled predictions amongst those with complete-covariates=P3
by _mi_id: egen P3LPbetabarcc = mean(P4LPbetabar) if _mi_m==1 & miss==0
by _mi_id: egen P3LPbetakcc = mean(P4LPbetak) if _mi_m>0 & _mi_m<=5 & miss==0
*obtain pooled predictions amongst all=P6
by _mi_id: egen P6LPbetabar = mean(P4LPbetabar) if _mi_m>0 & _mi_m<=5
by _mi_id: egen P6LPbetak = mean(P4LPbetak) if _mi_m>0 & _mi_m<=5
*obtain pooled predictions from second MI=P8
by _mi_id: egen P9LPbetabar = mean(P7LPbetabar) if _mi_m>0 & _mi_m<=5
by _mi_id: egen P9LPbetak = mean(P7LPbetak) if _mi_m>0 & _mi_m<=5

*now transform the above into probabities
gen PP3Prbetabar = invlogit(PP3LPbetabar)
gen PP3Prbetak = invlogit(PP3LPbetak)
gen P3Prbetabar = invlogit(P3LPbetabarcc)
gen P3Prbetak = invlogit(P3LPbetakcc)
gen P6Prbetabar = invlogit(P6LPbetabar)
gen P6Prbetak = invlogit(P6LPbetak)
gen P9Prbetabar = invlogit(P9LPbetabar)
gen P9Prbetak = invlogit(P9LPbetak)

*********************************************************
*Pool the imputation-specific predicted probabilities
sort _mi_id
*obtain pooled partial predictions amongst all=P2
by _mi_id: egen PP2Prbetabar = mean(PP1Prbetabar) if _mi_m>0 & _mi_m<=5
by _mi_id: egen PP2Prbetak = mean(PP1Prbetak) if _mi_m>0 & _mi_m<=5
*obtain pooled predictions amongst those with complete-covariates=P2
by _mi_id: egen P2Prbetabar = mean(P4Prbetabar) if _mi_m==1 & miss==0
by _mi_id: egen P2Prbetak = mean(P4Prbetak) if _mi_m>0 & _mi_m<=5 & miss==0
*obtain pooled predictions amongst all=P5
by _mi_id: egen P5Prbetabar = mean(P4Prbetabar) if _mi_m>0 & _mi_m<=5
by _mi_id: egen P5Prbetak = mean(P4Prbetak) if _mi_m>0 & _mi_m<=5
*obtain pooled predictions from second MI=P8
by _mi_id: egen P8Prbetabar = mean(P7Prbetabar) if _mi_m>0 & _mi_m<=5
by _mi_id: egen P8Prbetak = mean(P7Prbetak) if _mi_m>0 & _mi_m<=5


*********************************************************
*Obtain the imputation-specific squared prediction errors 
*Use P1, P4 and P7
gen MSEPP1betak=(PP1Prbetak-y)^2
gen MSEPP1betabar=(PP1Prbetabar-y)^2

gen MSE4betabar = (P4Prbetabar-y)^2
gen MSE4betak = (P4Prbetak-y)^2

gen MSE7betabar = (P7Prbetabar-y)^2
forvalues k=1(1)5{
gen MSE7betak`k' = (P7Prbetak`k'-y)^2
}

********************************************************
*Obtain the imputation-specific mean sqaured prediction errors 
*Use P1, P4 and P7
*Need to loop over imputations
sort _mi_m _mi_id
forval k=1(1)5{
*Partial prediction models
sum MSEPP1betak if _mi_m==`k' 
local MSEPP1betak`k'=r(mean)

sum MSEPP1betabar if _mi_m==`k' 
local MSEPP1betabar`k'=r(mean)

*Fully observed covariates
sum MSE4betak if _mi_m==`k' & miss==0
local MSE1betak`k'=r(mean)

sum MSE4betabar if _mi_m==`k' & miss==0
local MSE1betabar`k'=r(mean)

*All individuals using first imputation procedure
sum MSE4betabar if _mi_m==`k' 
local MSE4betabar`k'=r(mean)

sum MSE4betak if _mi_m==`k' 
local MSE4betak`k'=r(mean)

*All individuals using second imputation procedure
sum MSE7betabar if _mi_m==`k' 
local MSE7betabar`k'=r(mean)

forvalues j=1(1)5{
sum MSE7betak`j' if _mi_m==`k' 
local MSE7betak`k'`j'=r(mean)
}
}

*********************************************************
*Obtain the imputation-specific AUROC
*Use P1, P4 and P7
forval k=1(1)5{
foreach bb in k bar{

roctab y PP1Prbeta`bb' if _mi_m==`k'
local RPP1`bb'`k'=r(area)

roctab y P4Prbeta`bb' if _mi_m==`k' & miss==0
local R1`bb'`k'=r(area)


roctab y P4Prbeta`bb' if _mi_m==`k'
local R4`bb'`k'=r(area)
}

roctab y P7Prbetabar if _mi_m==`k'
local R7bar`k'=r(area)

forvalues j=1(1)5{
roctab y P7Prbetak`j' if _mi_m==`k'
local R7k`k'`j'=r(area)
}
}

*********************************************************
*Pool performance measures using average (ie Rubin's rules)
local MSEPP1k = (`MSEPP1betak1'+`MSEPP1betak2'+`MSEPP1betak3'+`MSEPP1betak4'+`MSEPP1betak5') /5
local MSEPP1bar = (`MSEPP1betabar1'+`MSEPP1betabar2'+`MSEPP1betabar3'+`MSEPP1betabar4'+`MSEPP1betabar5') /5
local MSE1k = (`MSE1betak1'+`MSE1betak2'+`MSE1betak3'+`MSE1betak4'+`MSE1betak5') /5
local MSE1bar = (`MSE1betabar1'+`MSE1betabar2'+`MSE1betabar3'+`MSE1betabar4'+`MSE1betabar5') /5
local MSE4bar = (`MSE4betabar1'+`MSE4betabar2'+`MSE4betabar3'+`MSE4betabar4'+`MSE4betabar5') /5
local MSE4k = (`MSE4betak1'+`MSE4betak2'+`MSE4betak3'+`MSE4betak4'+`MSE4betak5') /5
local MSE7bar = (`MSE7betabar1'+`MSE7betabar2'+`MSE7betabar3'+`MSE7betabar4'+`MSE7betabar5') /5


local MSE7k = 0
forval k=1(1)5{ 
forval j=1(1)5{
local MSE7k = `MSE7k'+`MSE7betak`k'`j''
}
}
local MSE7k = `MSE7k'/25

local RPP1k = (`RPP1k1'+`RPP1k2'+`RPP1k3'+`RPP1k4'+`RPP1k5') /5
local RPP1bar = (`RPP1bar1'+`RPP1bar2'+`RPP1bar3'+`RPP1bar4'+`RPP1bar5') /5
local R1k = (`R1k1'+`R1k2'+`R1k3'+`R1k4'+`R1k5') /5
local R1bar = (`R1bar1'+`R1bar2'+`R1bar3'+`R1bar4'+`R1bar5') /5
local R4bar = (`R4bar1'+`R4bar2'+`R4bar3'+`R4bar4'+`R4bar5') /5
local R4k = (`R4k1'+`R4k2'+`R4k3'+`R4k4'+`R4k5') /5
local R7bar = (`R7bar1'+`R7bar2'+`R7bar3'+`R7bar4'+`R7bar5') /5

local R7k = 0
forval k=1(1)5{ 
forval j=1(1)5{
local R7k = `R7k'+`R7k`k'`j''
}
}
local R7k = `R7k'/25


*********************************************************

*Obtaining performance measures directly from the pooled predictions

foreach bb in bar k {
foreach num in 2 3 {
*partial prediction models
gen MSEPP`num'beta`bb' = (PP`num'Prbeta`bb'-y)^2 if _mi_m==1 
sum MSEPP`num'beta`bb' if _mi_m==1 
local MSEPP`num'`bb'=r(mean)
roctab y PP`num'Prbeta`bb' if _mi_m==1 
local RPP`num'`bb'=r(area)
}
foreach num in 2 3 {

*complete-cases
gen MSE`num'beta`bb' = (P`num'Prbeta`bb'-y)^2 if _mi_m==1 & miss==0
sum MSE`num'beta`bb' if _mi_m==1 & miss==0
local MSE`num'`bb'=r(mean)
roctab y P`num'Prbeta`bb' if _mi_m==1& miss==0
local R`num'`bb'=r(area)
}
foreach num in 5 6 8 9{

*all individuals
gen MSE`num'beta`bb' = (P`num'Prbeta`bb'-y)^2 if _mi_m==1 
sum MSE`num'beta`bb' if _mi_m==1 
local MSE`num'`bb'=r(mean)
roctab y P`num'Prbeta`bb' if _mi_m==1
local R`num'`bb'=r(area)
}

}


**************************************************
*the end

gen sim = `sim'
*post results
post post1 (`sim') (`msetrue') (`msecc') (`roctrue') (`roccc') ///
(`MSE1k') (`MSE2k') (`MSE3k') (`MSE4k')  ///
(`MSE5k') (`MSE6k') (`MSE7k') (`MSE8k') (`MSE9k') ///
(`MSEPP1k') (`MSEPP2k') (`MSEPP3k') /// 
(`MSE1bar') (`MSE2bar') (`MSE3bar') (`MSE4bar') ///
(`MSE5bar') (`MSE6bar') (`MSE7bar') (`MSE8bar') (`MSE9bar') ///
(`MSEPP1bar') (`MSEPP2bar') (`MSEPP3bar') ///
(`R1k') (`R2k') (`R3k') (`R4k') (`R5k') (`R6k') (`R7k') (`R8k') (`R9k') ///
(`RPP1k') (`RPP2k') (`RPP3k') ///
(`R1bar') (`R2bar')  (`R3bar') (`R4bar')  (`R5bar') (`R6bar') (`R7bar') (`R8bar') (`R9bar') ///
(`RPP1bar') (`RPP2bar') (`RPP3bar') 
}
}
postclose post1
*repeat 1000 times

use "Resultslogistic.dta", clear

ci


*results
 *results generally consistent with full n=708 individuals, except:
 *greater disparity between use of betak and betabar
 
 */*

. ci

    Variable |        Obs        Mean    Std. Err.       [95% Conf. Interval]
-------------+---------------------------------------------------------------
         sim |        200       100.5    4.092676        92.42942    108.5706
     msetrue |        200    .1747831    .0006168        .1735668    .1759995
       msecc |        200    .1707143    .0014267        .1679009    .1735278
     roctrue |        200    .7214062    .0016348        .7181825      .72463
       roccc |        200    .7497013    .0034485        .7429011    .7565016
-------------+---------------------------------------------------------------
       MSE1k |        200    .1824188    .0015456        .1793709    .1854667
       MSE2k |        200    .1812434    .0015562        .1781747    .1843122
       MSE3k |        200    .1812102    .0015643        .1781254     .184295
       MSE4k |        200    .1722684    .0006602        .1709666    .1735702
       MSE5k |        200    .1678795    .0007196        .1664604    .1692986
-------------+---------------------------------------------------------------
       MSE6k |        200    .1676309    .0007292        .1661929    .1690689
       MSE7k |        200    .1863338    .0006414        .1850689    .1875986
       MSE8k |        200    .1807592    .0006255        .1795257    .1819927
       MSE9k |        200    .1811142    .0006403        .1798515    .1823768
     MSEPP1k |        200    .1792092    .0006222        .1779822    .1804362
-------------+---------------------------------------------------------------
     MSEPP2k |        200    .1786638    .0006189        .1774434    .1798842
     MSEPP3k |        200    .1786436    .0006179        .1774251     .179862
     MSE1bar |        200    .1812102    .0015643        .1781254     .184295
     MSE2bar |        200    .1812102    .0015643        .1781254     .184295
     MSE3bar |        200    .1812102    .0015643        .1781254     .184295
-------------+---------------------------------------------------------------
     MSE4bar |        200    .1739483     .000652        .1726626     .175234
     MSE5bar |        200    .1699397    .0007218        .1685164     .171363
     MSE6bar |        200     .169928    .0007338        .1684809     .171375
     MSE7bar |        200    .1848258    .0006319        .1835797    .1860719
     MSE8bar |        200     .180812    .0006296        .1795706    .1820535
-------------+---------------------------------------------------------------
     MSE9bar |        200    .1811142    .0006403        .1798515    .1823768
   MSEPP1bar |        200    .1786436    .0006179        .1774251     .179862
   MSEPP2bar |        200    .1786436    .0006179        .1774251     .179862
   MSEPP3bar |        200    .1786436    .0006179        .1774251     .179862
         R1k |        200    .7179037    .0032351        .7115242    .7242831
-------------+---------------------------------------------------------------
         R2k |        200    .7220784    .0032048        .7157587    .7283981
         R3k |        200    .7221669    .0031983          .71586    .7284738
         R4k |        200     .729175    .0018197        .7255866    .7327634
         R5k |        200    .7547047    .0021433        .7504781    .7589313
         R6k |        200    .7554546    .0021604        .7511943    .7597149
-------------+---------------------------------------------------------------
         R7k |        200    .6738509    .0017929        .6703154    .6773865
         R8k |        200    .6912522    .0018192        .6876649    .6948395
         R9k |        200    .6900645    .0018539        .6864087    .6937204
       RPP1k |        200    .6978772       .0017        .6945249    .7012295
       RPP2k |        200    .7002131    .0016729        .6969141     .703512
-------------+---------------------------------------------------------------
       RPP3k |        200    .7003653     .001662        .6970878    .7036427
       R1bar |        200    .7221669    .0031983          .71586    .7284738
       R2bar |        200    .7221669    .0031983          .71586    .7284738
       R3bar |        200    .7221669    .0031983          .71586    .7284738
       R4bar |        200    .7235362    .0018524        .7198833     .727189
-------------+---------------------------------------------------------------
       R5bar |        200     .744871    .0022074        .7405181    .7492239
       R6bar |        200     .744828    .0022427        .7404055    .7492504
       R7bar |        200    .6773923    .0017647        .6739123    .6808723
       R8bar |        200    .6912347    .0018196        .6876465     .694823
       R9bar |        200    .6900645    .0018539        .6864087    .6937204
-------------+---------------------------------------------------------------
     RPP1bar |        200    .7003653     .001662        .6970878    .7036427
     RPP2bar |        200    .7003653     .001662        .6970878    .7036427
     RPP3bar |        200    .7003653     .001662        .6970878    .7036427

. 
