# Supplementary material for: The estimation and use of predictions for the assessment of model performance using large samples with multiply imputed data
Source: Biom J. 2015 Jan 29;57(4):614–32. doi: 10.1002/bimj.201400004 (PMC4515100; doi:10.1002/bimj.201400004)
Supplement: Supplementary file 1 [file bimj0057-0614-sd1.zip › Linear Simulation.do]

clear all 

*first singly impute the UK500 data
*ensure this directory path is the one with the data in. Can change if required. 
cd "C:\"
use "uk500.dta"

*transform skewed variables
gen cprs96l = ln(cprs96+1)
gen cprs94l = ln(cprs94+1)
gen das94l=ln(das94+1)

set seed 711
mi set flong
mi register imputed cprs96l  das94l
mi register regular  cprs94 age chron1l centreid status rand sex afcarib
mi impute chained (pmm) cprs96l  das94l = cprs94l age chron1l centreid status rand sex afcarib,  add(1)
mi extract 1, clear
save "uk500use.dta", replace


postfile post1 sim msetrue msecc ///
MSE1k MSE2k MSE4k MSE5k MSE7k MSE8k MSEPP1k MSEPP2k ///
MSE1bar MSE2bar MSE4bar MSE5bar MSE7bar MSE8bar ///
MSEPP1bar MSEPP2bar  using ///
"Resultslinear.dta", replace every(1)

*set to run 200 simulations. 
forvalues sim=1(1)200{
di `sim'

use "uk500use.dta", clear
gen x1 = cprs94l
gen x2 = chron1l
gen x3 = das94l
gen x4 = age
gen x5 = sex
gen x6 = status
gen x7 = centreid
gen outcome = cprs96l

*********************************************************
*Simulate outcome data from the model
regress outcome x1 x2 x3 x4 x5 x6 i.x7
gen y = 0
predict meany, xb
gen rmse = e(rmse)
*remove the following line to decrease the strength of b1 parameter
replace meany=meany+_b[x1]*x1
*Generate simulated outcome
replace y = meany+rmse*invnorm(uniform())

*********************************************************
*fit "true model"
xi: regress y x1 x2 x3 x4 x5 x6 i.x7
local msetrue = e(rmse)*e(rmse)*e(df_r)/e(N)

*********************************************************
*Missing data pattern (see below for alternative)
*produces 60% monotone MAR 
*replace centile(80) with centile(90) to produce results for 30% missing. 
forvalues k = 1(1)7{
gen var`k' = x`k'
}
gen occgpmiss =ocfabth==.
xi: logit occgpmiss y  var4 var5 var6 var7
predict pr1, pr
centile pr1, centile(80)
replace var1 = . if pr1>=r(c_1)
replace var2  = . if var1==.
replace var3 = . if var1==.
drop pr1
xi: logit occgpmiss y  var3   var4 var5 var6 var7  if var3!=.
predict pr1, pr 
replace pr1 = 0 if var3==.
centile pr1, centile(80)
replace var2 = . if  pr1>=r(c_1) & var3!=.
replace var1 = . if  var2==.
drop pr1
xi: logit occgpmiss y  var2 var3   var4 var5 var6 var7 if var1!=.
predict pr1, pr
replace pr1 = 0 if var1==.
centile pr1  , centile(80)
replace var1 = . if  pr1>=r(c_1) & var2!=.

************alternative missing data patterns************
*the following code can replace the above to produce 30% monotone MCAR
/*
gen ran = uniform()
replace var1 = . if ran<=0.3
replace var2 = . if ran<=0.2
replace var3 = . if ran<=0.1
*/

*the following code can replace the above to produce 30% independent MCAR
/*
gen ran1 = uniform()
replace var1 = . if ran1<=0.3
gen ran2 = uniform()
replace var2 = . if ran2<=0.1
gen ran3 = uniform()
replace var3 = . if ran3<=0.1
*/

*********************************************************
gen var1miss = var1==.
gen var2miss = var2==.
gen var3miss = var3==.

*********************************************************
*Perform complete-case analysis
xi: regress y var1 var2 var3 var4 var5 var6 i.var7
local msecc = e(rmse)*e(rmse)*e(df_r)/e(N)

*********************************************************

*Perform multiple imputation
mi set flong
mi register imputed var1 var2 var3 
mi register regular y var4 var5 var6 var7 var1miss var2miss var3miss
gen miss = _mi_miss
mi impute chained (pmm) var1 var2 var3 = y  var4 var5 var6 i.var7 ,  add(5)
 
*********************************************************
*Fit full prediction model
mi estimate, saving(linmiest1a, replace) post: ///
regress y var1 var2 var3 var4 var5 var6 i.var7
*Use betabar (_m>0 imputation-specific covariates P4)
predict P4betabar, xb
*Use Imputation specific betak (_m>0 imputation-specific prediction P4)
mi predict P4betak using linmiest1a, storecomplete

*NOTATION THROUGHOUT
*k refers to imputation-specific betak
*bar refers to pooled beta_bar


*********************************************************

*Perform the second MI procedure, using M=5
mi impute chained (pmm) var1 var2 var3 = var4 var5 var6 i.var7 , replace 
*Using betabar ( _m>0 imputation-specific prediction P7)
predict P7betabar, xb
*Using betak (__m=0 pool prediction P8, _m>0 imputation-specific prediction P7)
forvalues k=1(1)5{
estimates use linmiest1a, number(`k')
predict P7betak`k' , xb 
}
*Pooling the betak predictions
egen P7betak = rowmean(P7betak1 P7betak2 P7betak3 P7betak4 P7betak5) 


*********************************************************
*Fit 7 Partial Partial Prediction models
*1
mi estimate, saving(linmiest1a, replace) post: ///
regress y var2 var3 var4 var5 var6 i.var7 
*obtain predictions using pooled beta_bar
predict Pbetabar1, xb
*obtain predictions using imputation-specific beta
mi predict Pbetak1 using linmiest1a, storecomplete

*2
mi estimate, saving(linmiest1a, replace) post: ///
regress y var1 var3 var4 var5 var6 i.var7 
predict Pbetabar2, xb
mi predict Pbetak2 using linmiest1a, storecomplete

*3
mi estimate, saving(linmiest1a, replace) post: ///
regress y var1 var2 var4 var5 var6 i.var7 
predict Pbetabar3, xb
mi predict Pbetak3 using linmiest1a, storecomplete

*4
mi estimate, saving(linmiest1a, replace) post: ///
regress y var3 var4 var5 var6 i.var7 
predict Pbetabar4, xb
mi predict Pbetak4 using linmiest1a, storecomplete

*5
mi estimate, saving(linmiest1a, replace) post: ///
regress y var2 var4 var5 var6 i.var7 
predict Pbetabar5, xb
mi predict Pbetak5 using linmiest1a, storecomplete

*6
mi estimate, saving(linmiest1a, replace) post: ///
regress y var1 var4 var5 var6 i.var7 
predict Pbetabar6, xb
mi predict Pbetak6 using linmiest1a, storecomplete

*7
mi estimate, saving(linmiest1a, replace) post: ///
regress y var4 var5 var6 i.var7 
predict Pbetabar7, xb
mi predict Pbetak7 using linmiest1a, storecomplete

*********************************************************
*Combine the partial models predictions 
*Using betabar ( _m>0 imputation-specific prediction P1)
gen PP1betabar = P4betabar
replace PP1betabar = Pbetabar1 if var1miss==1 & var2miss==0 & var3miss==0
replace PP1betabar = Pbetabar2 if var1miss==0 & var2miss==1 & var3miss==0
replace PP1betabar = Pbetabar3 if var1miss==0 & var2miss==0 & var3miss==1
replace PP1betabar = Pbetabar4 if var1miss==1 & var2miss==1 & var3miss==0
replace PP1betabar = Pbetabar5 if var1miss==1 & var2miss==0 & var3miss==1
replace PP1betabar = Pbetabar6 if var1miss==0 & var2miss==1 & var3miss==1
replace PP1betabar = Pbetabar7 if var1miss==1 & var2miss==1 & var3miss==1
*Using betak (_m>0 imputation-specific prediction P1)
gen PP1betak = P4betak
replace PP1betak = Pbetak1 if var1miss==1 & var2miss==0 & var3miss==0
replace PP1betak = Pbetak2 if var1miss==0 & var2miss==1 & var3miss==0
replace PP1betak = Pbetak3 if var1miss==0 & var2miss==0 & var3miss==1
replace PP1betak = Pbetak4 if var1miss==1 & var2miss==1 & var3miss==0
replace PP1betak = Pbetak5 if var1miss==1 & var2miss==0 & var3miss==1
replace PP1betak = Pbetak6 if var1miss==0 & var2miss==1 & var3miss==1
replace PP1betak = Pbetak7 if var1miss==1 & var2miss==1 & var3miss==1


*********************************************************

*Pool the imputation-specific predictions
sort _mi_id
*obtain pooled partial predictions amongst all=P2
by _mi_id: egen PP2betabar = mean(PP1betabar) if _mi_m>0 & _mi_m<=5
by _mi_id: egen PP2betak = mean(PP1betak) if _mi_m>0 & _mi_m<=5
*obtain pooled predictions amongst those with complete-covariates=P2
by _mi_id: egen P2betabar = mean(P4betabar) if _mi_m==1 & miss==0
by _mi_id: egen P2betak = mean(P4betak) if _mi_m>0 & _mi_m<=5 & miss==0
*obtain pooled predictions amongst all=P5
by _mi_id: egen P5betabar = mean(P4betabar) if _mi_m>0 & _mi_m<=5
by _mi_id: egen P5betak = mean(P4betak) if _mi_m>0 & _mi_m<=5
*obtain pooled predictions from second MI=P8
by _mi_id: egen P8betabar = mean(P7betabar) if _mi_m>0 & _mi_m<=5
by _mi_id: egen P8betak = mean(P7betak) if _mi_m>0 & _mi_m<=5


*********************************************************

*Obtain the imputation-specific squared prediction errors 
*Use P1, P4 and P7
gen MSEPP1betak=(PP1betak-y)^2
gen MSEPP1betabar=(PP1betabar-y)^2

gen MSE4betabar = (P4betabar-y)^2
gen MSE4betak = (P4betak-y)^2

gen MSE7betabar = (P7betabar-y)^2
forvalues k=1(1)5{
gen MSE7betak`k' = (P7betak`k'-y)^2
}


*********************************************************
*Obtain the imputation-specific mean sqaured prediction errors 
*Use P1, P4 and P7
*Need to loop over imputations
sort _mi_m _mi_id
forval k=1(1)5{
*Partial prediction models
sum MSEPP1betak if _mi_m==`k' 
local MSEPP1betak`k'=r(mean)

sum MSEPP1betabar if _mi_m==`k' 
local MSEPP1betabar`k'=r(mean)


*Fully observed covariates
sum MSE4betak if _mi_m==`k' & miss==0
local MSE1betak`k'=r(mean)

sum MSE4betabar if _mi_m==`k' & miss==0
local MSE1betabar`k'=r(mean)


*All individuals using first imputation procedure
sum MSE4betabar if _mi_m==`k' 
local MSE4betabar`k'=r(mean)

sum MSE4betak if _mi_m==`k' 
local MSE4betak`k'=r(mean)


*All individuals using second imputation procedure
sum MSE7betabar if _mi_m==`k' 
local MSE7betabar`k'=r(mean)

forvalues j=1(1)5{
sum MSE7betak`j' if _mi_m==`k' 
local MSE7betak`k'`j'=r(mean)
}
}

*********************************************************
*Pool performance measures using average (ie Rubin's rules)

local MSEPP1k = (`MSEPP1betak1'+`MSEPP1betak2'+`MSEPP1betak3'+`MSEPP1betak4'+`MSEPP1betak5') /5
local MSEPP1bar = (`MSEPP1betabar1'+`MSEPP1betabar2'+`MSEPP1betabar3'+`MSEPP1betabar4'+`MSEPP1betabar5') /5
local MSE1k = (`MSE1betak1'+`MSE1betak2'+`MSE1betak3'+`MSE1betak4'+`MSE1betak5') /5
local MSE1bar = (`MSE1betabar1'+`MSE1betabar2'+`MSE1betabar3'+`MSE1betabar4'+`MSE1betabar5') /5
local MSE4bar = (`MSE4betabar1'+`MSE4betabar2'+`MSE4betabar3'+`MSE4betabar4'+`MSE4betabar5') /5
local MSE4k = (`MSE4betak1'+`MSE4betak2'+`MSE4betak3'+`MSE4betak4'+`MSE4betak5') /5
local MSE7bar = (`MSE7betabar1'+`MSE7betabar2'+`MSE7betabar3'+`MSE7betabar4'+`MSE7betabar5') /5

local MSE7k = 0
forval k=1(1)5{ 
forval j=1(1)5{
local MSE7k = `MSE7k'+`MSE7betak`k'`j''
}
}
local MSE7k = `MSE7k'/25

*********************************************************

*Obtaining performance measures directly from the pooled predictions

*The pooled partial predictions (same across all imputations, so just use 1)
gen MSEPP2betabar = (PP2betabar-y)^2 if _mi_m==1
sum MSEPP2betabar if _mi_m==1
local MSEPP2bar=r(mean)


gen MSEPP2betak = (PP2betak-y)^2 if _mi_m==1
sum MSEPP2betak if _mi_m==1
local MSEPP2k=r(mean)


*The pooled predictions on the complete-cases
gen MSE2betabar = (P2betabar-y)^2 if _mi_m==1 & miss==0
sum MSE2betabar if _mi_m==1 & miss==0
local MSE2bar=r(mean)


gen MSE2betak = (P2betak-y)^2 if _mi_m==1 & miss==0
sum MSE2betak if _mi_m==1 & miss==0
local MSE2k=r(mean)


*The pooled predictions on all individuals (P5) and using the second MI (P8)
foreach pp of numlist  5 8{
gen MSE`pp'betabar = (P`pp'betabar-y)^2 if _mi_m==1
sum MSE`pp'betabar if _mi_m==1
local MSE`pp'bar=r(mean)
}

foreach pp of numlist  5 8{
gen MSE`pp'betak = (P`pp'betak-y)^2 if _mi_m==1
sum MSE`pp'betak if _mi_m==1
local MSE`pp'k=r(mean)
}

**************************************************
*the end

gen sim = `sim'
*post results
post post1 (`sim') (`msetrue') (`msecc') ///
(`MSE1k') (`MSE2k') (`MSE4k') (`MSE5k') (`MSE7k') (`MSE8k') (`MSEPP1k') (`MSEPP2k') ///
(`MSE1bar') (`MSE2bar') (`MSE4bar') (`MSE5bar') (`MSE7bar') (`MSE8bar') ///
(`MSEPP1bar') (`MSEPP2bar') 
}
*}
postclose post1
*repeat 1000 times

use "Resultslinear.dta", clear

ci


 *results
 *results consistent with full n=708 individuals, except:
 *greater disparity between use of betak and betabar
 
 */
  ci

    Variable |        Obs        Mean    Std. Err.       [95% Conf. Interval]
-------------+---------------------------------------------------------------
         sim |        200       100.5    4.092676        92.42942    108.5706
     msetrue |        200    .5918989    .0026391        .5866947     .597103
       msecc |        200    .5287183    .0048835        .5190883    .5383483
       MSE1k |        200      .58642     .004341        .5778596    .5949803
       MSE2k |        200    .5815233    .0043396        .5729658    .5900807
-------------+---------------------------------------------------------------
       MSE4k |        200    .6150832    .0037312        .6077255     .622441
       MSE5k |        200    .5323413    .0041663        .5241257     .540557
       MSE7k |        200    .9491035    .0051185        .9390101    .9591968
       MSE8k |        200    .8258886    .0043922        .8172274    .8345498
     MSEPP1k |        200    .7593337    .0031286        .7531641    .7655032
-------------+---------------------------------------------------------------
     MSEPP2k |        200      .75693    .0031204        .7507768    .7630833
     MSE1bar |        200    .5815233    .0043396        .5729658    .5900807
     MSE2bar |        200    .5815233    .0043396        .5729658    .5900807
     MSE4bar |        200    .6295993     .003911         .621887    .6373116
     MSE5bar |        200    .5361107     .004217        .5277949    .5444265
-------------+---------------------------------------------------------------
     MSE7bar |        200    .9346533    .0048727        .9250445     .944262
     MSE8bar |        200    .8258886    .0043922        .8172274    .8345498
   MSEPP1bar |        200      .75693    .0031204        .7507768    .7630833
   MSEPP2bar |        200      .75693    .0031204        .7507768    .7630833

. 
