# Supplementary material for: The estimation and use of predictions for the assessment of model performance using large samples with multiply imputed data
Source: Biom J. 2015 Jan 29;57(4):614–32. doi: 10.1002/bimj.201400004 (PMC4515100; doi:10.1002/bimj.201400004)
Supplement: Supplementary file 1 [file bimj0057-0614-sd1.zip › Calibration slopes.do]

clear all 

*READ IN THE DATA: check the path
*ensure this directory path is the one with the data in. Can change if
required.
cd "C:\"
use "uk500.dta"

quietly{
*only need to use three variables
keep sat96 sat94 age

*only use individuals with complete outcome data
drop if sat96==.

*Perform complete-case analysis

regress  sat96 sat94 age 
predict Pcc, xb
regress sat96 Pcc
}

di "***************Complete-case analysis***************"
di "calibration slope (se) for complete cases:" _b[Pcc] ", (" _se[Pcc] ")"

quietly{
*perform the multiple imputation
set seed 9074
mi set flong
mi register imputed sat94
mi register regular  sat96 age 
gen miss = _mi_miss
mi impute regress sat94   = sat96 age ,  add(5)

*obtain the imputation specific and pooled linear predictions
mi estimate, saving(linmiest, replace) post: ///
regress sat96 sat94 age
predict P4betabar, xb
mi predict P4betak using linmiest, storecomplete
bysort _mi_id: egen P5betabar = mean(P4betabar) if _mi_m>0 & _mi_m<=5
bysort _mi_id: egen P5betak = mean(P4betak) if _mi_m>0 & _mi_m<=5


*multiple imputation analysis
}
di "***************MI analysis***************"
foreach l in 1 0 2{
if `l'==1 { 
di "***************individuals with complete data***************"
}
if `l'==0 { 
di "***************individuals with imputed data******************"
}
if `l'==2 { 
di "***************all individuals***************"
}
forvalues k = 1/5{
quietly regress sat96 P4betabar  if _mi_m==`k' & miss!=`l'
local barcalslp`l'`k' = _b[P4betabar]
local sebarcalslp`l'`k' = _se[P4betabar]
quietly regress sat96 P4betak if _mi_m==`k'& miss!=`l'
local kcalslp`l'`k' = _b[P4betak]
local sekcalslp`l'`k' = _se[P4betak]
di "calibration slope (se) using betabar for imputation "`k' ":" `barcalslp`l'`k'' ", (" `sebarcalslp`l'`k'' ")"
di "calibration slope (se) using betak for imputation "`k' ":" `kcalslp`l'`k'' ", (" `sekcalslp`l'`k'' ")"
di " "
}

quietly mi estimate: regress sat96 P4betabar if miss!=`l'
matrix coef = e(b_mi)
matrix var = e(V_mi)
local se = sqrt(var[1,1])
di "pooled calibration slopes (se) using betabar and Rubin's rules:" coef[1,1] ", (" `se' ")"
quietly mi estimate: regress sat96 P4betak if miss!=`l'
matrix coef = e(b_mi)
matrix var = e(V_mi)
local se = sqrt(var[1,1])
di "pooled calibration slopes(se) using betak and Rubin's rules:" coef[1,1] ", (" `se' ")"
di " " 
quietly regress sat96 P5betabar  if _mi_m==1 & miss!=`l'
di "calibration slope(se) using pooled predictions and betabar:" _b[P5betabar] ", (" _se[P5betabar] ")"
quietly regress sat96 P5betak if _mi_m==1 & miss!=`l'
di "calibration slop(se) using pooled predictions and betabar:" _b[P5betak] ", (" _se[P5betak] ")"
di " "
}
